# Supplementary material for: The First Description of the Microbial Diversity in the Amarillo River (La Rioja, Argentina), a Natural Extreme Environment Where the Whole Microbial Community Paints the Landscape Yellow
Source: Microorganisms. 2024 Jan 23;12(2):235. doi: 10.3390/microorganisms12020235 (PMC10892261; doi:10.3390/microorganisms12020235)
Supplement: Supplementary file 1 [file microorganisms-12-00235-s001.zip]

Archive with 3 entries (3 files):
- Supp Figure S1. Rarefaction curves Bacteria and Fungi.png
- Supp File S1. Venn diagram fungal species.pdf
- Supp Table S1. Description ASVs.xlsx
