# Supplementary material for: The First Description of the Microbial Diversity in the Amarillo River (La Rioja, Argentina), a Natural Extreme Environment Where the Whole Microbial Community Paints the Landscape Yellow
Source: Microorganisms. 2024 Jan 23;12(2):235. doi: 10.3390/microorganisms12020235 (PMC10892261; doi:10.3390/microorganisms12020235)
Supplement: Supplementary file 1 [file microorganisms-12-00235-s001.zip › Supp Table S1. Description ASVs.xlsx]

## Sheet: Sup Table 1
Sample	Class/Abundance %	Genus/Abundance %	ASV	Abundance %	BLAST hit	% id	BLAST hit	environment
RA2	Gammaproteobacteria 28,18	Acidithiobacillus 0,74	ASV1	0.74	MT648750	100	Acidithiobacillus ferrivorans	AMD
			ASV24	7.37	MT075436	100	Pseudomonas stutzeri	soil
			ASV23	7.14	ON314423	100	Enterobacter hormaechei	human, animals
			ASV28	6.36	MT367804	100	Pantoea ananatis	plants
			ASV33	4.78	MK053631	100	Pantoea sp.	soil
	Alphaproteobacteria 2,01	Acidiphilium 0,97	ASV2	0.5	KC924950	100	Acidiphilium rubrum	AMD
	Acidimicrobiia 53,25		ASV9	14.67	KR028451	99.63	Uncultured bacterium clon	mine biofilm
			ASV13	9.51	MT074129	100	Uncultured Aquihabitans sp.	AMD	(Demir et al. 2020)
			ASV16	6.78	MT074127	99.63	Uncultured Aciditerrimonas sp.	AMD	(Demir et al. 2020)
			ASV20	8.96	MK521786	99.26	Uncultured Acidimicrobiia	acidic polimetalic deposits	(Gavrilov et al. 2019)
			ASV25	7.32	MH574538	99.63	Uncultured Acidimicrobiia	acidic stream
			ASV29	6.06	JQ815819	99.26	Uncultured bacterium clone	Tinto River
	Bacilii 0,46	Alicyclobacillus 0,30	ASV115	0.3	MT605217	100	Alicyclobacillus sp.	AMD	(Huang et al. 2021)
	Acidobacteriae 8,01		ASV10	8.01	MK521725	100	Uncultured Acidobacteriaceae clone	acidic polimetalic deposits	(Gavrilov et al. 2019)
				80.19
RA2.15.A	Gammaproteobacteria 36,87	Acidithiobacillus 36,56	ASV1	35.35	MT648750	100	Acidithiobacillus ferrivorans	AMD
			ASV30	0.92	MT648750	100	Acidithiobacillus ferrivorans	AMD
	Alphaproteobacteria 57,93	Acidiphilium 57,93	ASV2	56.34	KC924950	100	Acidiphilium rubrum	AMD
	Acidimicrobiia 0,40		ASV17	0.23	MT074127	99.63	Uncultured Aciditerrimonas sp.	AMD	(Demir et al. 2020)
		Ferrimicrobium 0,17	ASV154	0.17	MK521726	100	Ferrimicrobium sp.	acidic polimetalic deposits	(Gavrilov et al. 2019)
	Bacilii 0,44	Alicyclobacillus 0,31	ASV3	0.31	MT605217	100	Alicyclobacillus sp.	AMD	(Huang et al. 2021)
	Nitrospira 4,38	Leptospirillum 4,38	ASV26	4.07	KF175272	100	Leptospirillum ferrooxidans	AMD
					MK521716	100	Uncultured Leptospirillum sp.	acidic polimetalic deposits	(Gavrilov et al. 2019)
				97.39
RA2.15.H	Gammaproteobacteria 98,88	Acidithiobacillus 98,66	ASV1	95.45	MT648750	100	Acidithiobacillus ferrivorans	AMD
			ASV30	2.27	MT648750	100	Acidithiobacillus ferrivorans	AMD
			ASV11	0.1	MT605224	100	Metallibacterium scheffleri	AMD	(Huang et al. 2021)
	Alphaproteobacteria 0,34	Acidiphilium 0,34	ASV2	0.34	KC924950	100	Acidiphilium rubrum	AMD
	Bacilli 0,25	Alicyclobacillus 0,25	ASV3	0.25	MT605217	100	Alicyclobacillus sp.	AMD	(Huang et al. 2021)
				98.41
RA5	Gammaproteobacteria 21,41	Acidithiobacillus 0,81	ASV1	0.81	MT648750	100	Acidithiobacillus ferrivorans	AMD
		Metallibacterium	ASV11	17.3	MT605224	100	Metallibacterium scheffleri	AMD	(Huang et al. 2021)
			ASV33	0.74	MK053631	100	Pantoea sp.	soil
	Acidimicrobiia 61,54	uncultured 46,60	ASV9	4.42	KR028451	99.63	Uncultured bacterium clon	mine biofilm
			ASV17	13.48	MT074127	99.63	Uncultured Aciditerrimonas sp.	AMD	(Demir et al. 2020)
			ASV18	12.43	MK521718	100	Uncultured Acidimicrobiia	acidic polimetalic deposits	(Gavrilov et al. 2019)
			ASV19	12.46	MK521710	100	Uncultured Acidimicrobiia	acidic polimetalic deposits	(Gavrilov et al. 2019)
			ASV32	6.48	MK521741	100	Uncultured Acidimicrobiia	acidic polimetalic deposits	(Gavrilov et al. 2019)
		Ferrithrix 1,00	ASV34	1	NR042751	100	Ferrithrix thermotolerans
		Ferrimicrobium 0,29	ASV154	0.29	MK521726	100	Ferrimicrobium sp.	acidic polimetalic deposits	(Gavrilov et al. 2019)
	Bacilli 0,36	Alicyclobacillus 0,36	ASV205	0.36	MT605217	100	Alicyclobacillus sp.	AMD	(Huang et al. 2021)
	Acidobacteriae 5,43		ASV10	5.31	MK521725	100	Uncultured Acidobacteriaceae clone	acidic polimetalic deposits	(Gavrilov et al. 2019)
	Nitrospira 1,50	Leptospirillum 1,50	ASV26	1.5	KF175272	100	Leptospirillum ferrooxidans	AMD
				76.58
RA5.4.A	Gammaproteobacteria 77,04	Acidithiobacillus 74,90	ASV4	73.21	MT648750	100	Acidithiobacillus ferrivorans	AMD
	Alphaproteobacteria 17,75	Acidiphhilium 12,74	ASV15	12.74	KC924950	100	Acidiphilium rubrum	AMD
	Acidimicrobiia 0,47	uncultured 0,47	ASV9	0.47	KR028451	99.63	Uncultured bacterium clon	mine biofilm
	Bacilii 2,75	Alicyclobacillus 0,81	ASV3	0.81	MT605217	100	Alicyclobacillus sp.	AMD	(Huang et al. 2021)
			ASV7	1.48	LR809138	100	Streptococcus sp.	bood sample
	Nitrospira 0,96	Leptospirillum 0,96	ASV26	0.96	KF175272	100	Leptospirillum ferrooxidans	AMD
				89.67
RA8	Gammaproteobacteria 2,20	Acidithiobacillus 0,72	ASV1	0.72	MT648750	100	Acidithiobacillus ferrivorans	AMD
	Alphaproteobacteria 43,82	Acidiphilium 40,61	ASV6	31.96	FN870343	100	Acidiphilium acidophilum	AMD
			ASV22	6.09	MT074121	100	Uncultured Acidiphilium	AMD
			ASV15	1.96	KC924950	100	Acidiphilium rubrum	AMD
	Bacilii 0,46	Alicyclobacillus 0,30	ASV115	0.3	MT605217	100	Alicyclobacillus sp.	AMD	(Huang et al. 2021)
	Acidimicrobiia 46,30		ASV14	10.62	KF878188	98.11	Uncultured bacterium clon	AMD
			ASV13	9.51	MT074129	100	Uncultured Aquihabitans sp.	AMD
			ASV31	4.71	EU370302	99.24	Uncultured bacterium clon	Iberian Piritic Belt, Río Tinto	(Souza-Egipsy et al. 2008)
			ASV16	4.16	MT074127	99.63	Uncultured Aciditerrimonas sp.	AMD	(Demir et al. 2020)
			ASV121	4.32	MT074126	100	Uncultured Aciditerrimonas sp.	AMD	(Demir et al. 2020)
			ASV35	4.1	MT605229	100	Aciditerrimonas sp.	AMD	(Huang et al. 2021)
			ASV37	3.9	MT605227	98.86	Aciditerrimonas sp.	AMD	(Huang et al. 2021)
		Ferrithrix 4,69	ASV34	4.69	NR042751	100	Ferrithrix thermotolerans
	Acidobacteriae 4,81%		ASV10	2.97	MK521725	100	Uncultured Acidobacteriaceae clone	acidic polimetalic deposits	(Gavrilov 2019)
				90.01
RA8.30.H	Gammaproteobacteria 1,59	Acidithiobacillus 0,70	ASV4	0.7	MT648750	100	Acidithiobacillus ferrivorans	AMD
	Alphaproteobacteria 2,30	Acidiphilium 0,78	ASV2	0.78	KC924950	100	Acidiphilium rubrum	AMD
	Bacilii 94,89	Alicyclobacillus 90,98	ASV3	60.66	MT605217	100	Alicyclobacillus sp.	AMD	(Huang et al. 2021)
			ASV8	23.29	OL456197	100	Alicyclobacillus sp.	mine tailings
			ASV21	6.05	MT605217	99.31	Alicyclobacillus sp.	AMD	(Huang et al. 2021)
			ASV40	3.43	ON860760	100	Lysinibacillus sp.	rice rhizosphere
	Nitrospira 0,15	Leptospirillum 0,15	ASV26	0.15	KF175272	100	Leptospirillum ferrooxidans	AMD
				95.06
ACP.281	Gammaproteobacteria 7,36	Acidithiobacillus 1,68	ASV1	1.68	MT648750	100	Acidithiobacillus ferrivorans	AMD
	Alphaproteobacteria 7,76	Acidiphilium 0,80	ASV2	0.8	KC924950	100	Acidiphilium rubrum	AMD
	Bacilii 0,92	Alicyclobacillus 0,92	ASV3	0.9	MT605217	100	Alicyclobacillus sp.	AMD	(Huang et al. 2021)
	Actinobacteria 47,22		ASV47	8.2	MK026783	99.27	Janibacter cremeus	waste contaminated environment
				11.58
ACP.283	Gammaproteobacteria 1,12	Acidithiobacillus 1,12	ASV1	1.12	MT648750	100	Acidithiobacillus ferrivorans	AMD
	Alphaproteobacteria 5,65	Acidiphilium 5,09	ASV2	5.09	KC924950	100	Acidiphilium rubrum
	Bacilii 5,34	Alicyclobacillus 0,44	ASV250	0.44	MT605217	100	Alicyclobacillus sp.	AMD	(Huang et al. 2021)
		Streptococcus 4,62	ASV7	4.62	LR809138	100	Streptococcus sp.	bood sample
	Actinobacteria 40,22		ASV41	11.27	MK202348	100	Rhodococcus aerolatus	soil
			ASV47	3.09	MK026783	99.27	Janibacter cremeus	waste contaminated environment
	Nitrospira 0,91	Leptospirillum 0,91	ASV26	0.91	KF175272	100	Leptospirillum ferrooxidans	AMD
	Chloroflexi 13,3		ASV36	13.3	JX098670	97.37	uncultured bacterium	6000 meters elevation mineral soils Atacama desert
				26.54
ACP.284	Gammaproteobacteria 12,72	Acidithiobacillus 0,69	ASV1	0.69	MT648750	100	Acidithiobacillus ferrivorans	AMD
	Alphaproteobacteria 5,15	Acidiphilium 0,39	ASV15	0.37	KC924950	100	Acidiphilium rubrum	AMD
	Bacilii 36,93	Streptococcus	ASV7	28.61	LR809138	100	Streptococcus sp.	blood sample
		Alicyclobacillus 0,26	ASV3	0.26	MT605217	100	Alicyclobacillus sp.	AMD	(Huang et al. 2021)
	Actinobacteria 24,46	Cutibacterioum	ASV12	13.66	MT613579	100	Cutibacterium acnes	suelo
			ASV38	4.65	KR184442	100	Modestobacter sp.	soil Shapotou National Desert
			ASV27	6.48	AY349385	100	Leptotrichia sp.	human oral cavity
			ASV37	4.57	KJ606783	99.29	Hymenobacter sp.	Arctic lichen
				59.29
